# Supplementary material for: Nonylphenol Polyethoxylates Enhance Adipose Deposition in Developmentally Exposed Zebrafish
Source: Toxics. 2022 Feb 20;10(2):99. doi: 10.3390/toxics10020099 (PMC8879477; doi:10.3390/toxics10020099)
Supplement: Supplementary file 1 [file toxics-10-00099-s001.zip]

Archive with 1 entries (1 files):
- toxics-1537648-SI.pdf
